# Supplementary material for: Chemical Control of Mosquitoes and the Pesticide Treadmill: A Case for Photosensitive Insecticides as Larvicides
Source: Insects. 2022 Nov 28;13(12):1093. doi: 10.3390/insects13121093 (PMC9783766; doi:10.3390/insects13121093)
Supplement: Supplementary file 1 [file insects-13-01093-s001.zip]

Archive with 1 entries (1 files):
- insects-2013222-supplementary.pdf
